# Supplementary material for: Genomic landscape of drug response reveals mediators of anthelmintic resistance
Source: Cell Rep. 2022 Oct 18;41(3):111522. doi: 10.1016/j.celrep.2022.111522 (PMC9597552; doi:10.1016/j.celrep.2022.111522)
Supplement: Table S1. Sequencing data used in this — study, related to all figures describing sequencing data as described in STAR Methods [file mmc2.xlsx]

## Sheet: Table S1
Table S1	Sequencing data used in this study
Stage	SAMPLE_ID	WSI_PIPELINES_SAMPLE_ID	WSI_ORIGINAL_ID	ENA_sample_accession	Sequencing lanes	Notes
Cross parents (P0)	MHCO3_P0_L3_n200_01	2679STDY7527671	623924MHco3_2975_ISE_AdPreCross	ERS2532042	26582_8#1
	MHCO18_P0_L3_n200_IVM_01	2679STDY7527672	623924MHco18_post_IVM_4943_UGAintoCross	ERS2532043	26582_8#2
F2/F3 XQTL samples	XQTL_F3_L3_n200_control_pre_01	2679STDY6583130	MHco318_7917_preCtrlL3_547741	ERS1420441	21529_1#1
	XQTL_F3_L3_n200_control_post_01	2679STDY6583131	MHco318_7917_postCtrlL3_547741	ERS1420442	21529_1#2
	XQTL_F3_L3_n200_BZM_pre_01	2679STDY6583132	MHco318_7904_preBZL3_547741	ERS1420443	21395_1#1, 21528_1#1	Multiple lanes are technical replicates - sample library sequenced twice at different times
	XQTL_F3_L3_n200_BZM_post_01	2679STDY6583133	MHco318_7904_postBZL3_547741	ERS1420444	21395_1#2, 21528_1#2	Multiple lanes are technical replicates - sample library sequenced twice at different times
	XQTL_F3_L3_n200_IVM_pre_01	2679STDY6583134	MHco318_7930_preIVML3_547741	ERS1420445	21395_2#1, 21528_2#1	Multiple lanes are technical replicates - sample library sequenced twice at different times
	XQTL_F3_L3_n200_IVM_post_01	2679STDY6583135	MHco318_7930_postIVML3_547741	ERS1420446	21395_2#2, 21528_2#2	Multiple lanes are technical replicates - sample library sequenced twice at different times
	XQTL_F3_L3_n200_LEV_pre_01	2679STDY6583136	MHco318_7939_preLEVL3_547741	ERS1420447	21395_3#1, 21528_3#1	Multiple lanes are technical replicates - sample library sequenced twice at different times
	XQTL_F3_L3_n200_LEV_post_01	2679STDY6583137	MHco318_7939_postLEVL3_547741	ERS1420448	21395_3#2, 21528_3#2	Multiple lanes are technical replicates - sample library sequenced twice at different times
	XQTL_F3_L3_n200_control_pre_02	2679STDY7000183	7997preT01-05_581569	ERS1820457	23241_1#1
	XQTL_F3_L3_n200_control_post_02	2679STDY7000184	7997posT01-05_581569	ERS1820460	23241_1#2
	XQTL_F3_L3_n200_IVM_pre_02	2679STDY7000185	8000IVMpreT03-05_581569	ERS1820458	23241_2#1
	XQTL_F3_L3_n200_IVM_post_02	2679STDY7000186	8000IVMposT03-05_581569	ERS1820462	23241_2#2
	XQTL_F3_L3_n200_BZM_pre_02	2679STDY7000187	8014BZpreT03-05_581569	ERS1820459	23241_4#1
	XQTL_F3_L3_n200_BZM_post_02	2679STDY7000188	8014BZposT03-05_581569	ERS1820461	23241_4#2
	XQTL_F3_L3_n200_LEV_pre_02	2679STDY7000189	8022LEVpreT03-05_581569	ERS1820463	23241_3#1
	XQTL_F3_L3_n200_LEV_post_02	2679STDY7000190	8022LEVposT03-05_581569	ERS1820464	23241_3#2
	XQTL_F3_L3_n200_control_pre_03	2679STDY7000191	8560preT01-05_581569	ERS1820465	23241_5#1
	XQTL_F3_L3_n200_control_post_03	2679STDY7000192	8560posT01-05_581569	ERS1820467	23241_5#2
	XQTL_F3_L3_n200_IVM_pre_03	2679STDY7000193	8542IVMpreT03-05_581569	ERS1820466	23241_7#1
	XQTL_F3_L3_n200_IVM_post_03	2679STDY7000194	8542IVMposT03-05_581569	ERS1820468	23241_7#2
	XQTL_F3_L3_n200_BZM_pre_03	2679STDY7000195	8472BZpreT03-05_581569	ERS1820469	23241_6#1
	XQTL_F3_L3_n200_BZM_post_03	2679STDY7000196	8472BZposT03-05_581569	ERS1820470	23241_6#2
	XQTL_F3_L3_n200_LEV_pre_03	2679STDY7000197	8409preT01-05_581569	ERS1820471	23241_8#1
	XQTL_F3_L3_n200_LEV_post_03	2679STDY7000198	8409posT01-05_581569	ERS1820472	23241_8#2
	XQTL_F3_L3_n5k_IVM_pre_01	2679STDY7000199	7930preIVM_581570	ERS1820473	23204_8#1
	XQTL_F3_L3_n5k_IVM_post_01	2679STDY7000200	7930postIVM_581570	ERS1820474	23204_8#2
	XQTL_F2_adultM_n40_IVM_pre_01	2679STDY7000201	MHc03-18_7917_582600	ERS1820475	23204_7#1
	XQTL_F2_adultM_n40_IVM_post_01	2679STDY7000202	MHc03-18_7930_582600	ERS1820476	23204_7#2
F4 Advanced Intercross	XQTL_F4_L3_n200_control_pre_01	2679STDY7492808	615700MHco3_18_8664_untreat_fromL3	ERS2492042	27112_1#1, 27112_2#1, 27112_3#1, 27112_4#1, 27112_5#1, 26581_8#1
	XQTL_F4_L3_n200_control_pre_02	2679STDY7492809	615700MHco3_18_8665_untreat_fromL3	ERS2492043	27112_1#2, 27112_2#2, 27112_3#2, 27112_4#2, 27112_5#2, 26581_8#2
	XQTL_F4_L3_n200_control_pre_03	2679STDY7492810	615700MHco3_18_8683_untreat_fromL3	ERS2492044	27112_1#3, 27112_2#3, 27112_3#3, 27112_4#3, 27112_5#3, 26581_8#3
	XQTL_F4_L3_n200_control_post_0.5x_01	2679STDY7492820	617588MHco3_18F3P1_8664untreat0.5xIVMtm	ERS2492054	27112_1#13, 27112_2#13, 27112_3#13, 27112_4#13, 27112_5#13, 26581_8#13
	XQTL_F4_L3_n200_control_post_0.5x_02	2679STDY7492821	617588MHco3_18F3P1_8665untreat0.5xIVMtm	ERS2492055	27112_1#14, 27112_2#14, 27112_3#14, 27112_4#14, 27112_5#14, 26581_8#14
	XQTL_F4_L3_n200_control_post_0.5x_03	2679STDY7539295	625708MHco3_18F3P1_8683untreat0.5xIVMtm	ERS2551190	27112_1#18, 27112_2#18, 27112_3#18, 27112_4#18, 27112_5#18, 26581_8#18
	XQTL_F4_L3_n200_control_post_2x_01	2679STDY7492823	617588MHco3_18F3P1_8664Ctl2xIVMtm	ERS2492057	27112_1#15, 27112_2#15, 27112_3#15, 27112_4#15, 27112_5#15, 26581_8#15
	XQTL_F4_L3_n200_control_post_2x_02	2679STDY7492824	617588MHco3_18F3P1_8665Ctl2xIVMtm	ERS2492058	27112_1#16, 27112_2#16, 27112_3#16, 27112_4#16, 27112_5#16, 26581_8#16
	XQTL_F4_L3_n200_control_post_2x_03	2679STDY7492825	617588MHco3_18F3P1_8683Ctl2xIVMtm	ERS2492059	27112_1#17, 27112_2#17, 27112_3#17, 27112_4#17, 27112_5#17, 26581_8#17
	XQTL_F4_L3_n200_IVM_pre_01	2679STDY7492811	615700MHco3_18_8715_IVMpretreat_fromL3	ERS2492045	27112_1#4, 27112_2#4, 27112_3#4, 27112_4#4, 27112_5#4, 26581_8#4
	XQTL_F4_L3_n200_IVM_pre_02	2679STDY7492812	615700MHco3_18_8717_IVMpretreat_fromL3	ERS2492046	27112_1#5, 27112_2#5, 27112_3#5, 27112_4#5, 27112_5#5, 26581_8#5
	XQTL_F4_L3_n200_IVM_pre_03	2679STDY7492813	615700MHco3_18_8733_IVMpretreat_fromL3.0305	ERS2492047	27112_1#6, 27112_2#6, 27112_3#6, 27112_4#6, 27112_5#6, 26581_8#6
	XQTL_F4_L3_n200_IVM_post_0.5x_01	2679STDY7492814	615700MHco3_18_8715_0.5IVMfromL3	ERS2492048	27112_1#7, 27112_2#7, 27112_3#7, 27112_4#7, 27112_5#7, 26581_8#7
	XQTL_F4_L3_n200_IVM_post_0.5x_02	2679STDY7492815	615700MHco3_18_8717_0.5IVMfromL3	ERS2492049	27112_1#8, 27112_2#8, 27112_3#8, 27112_4#8, 27112_5#8, 26581_8#8
	XQTL_F4_L3_n200_IVM_post _0.5x_03	2679STDY7492816	615700MHco3_18_8733_0.5IVMfromL3	ERS2492050	27112_1#9, 27112_2#9, 27112_3#9, 27112_4#9, 27112_5#9, 26581_8#9
	XQTL_F4_L3_n200_IVM_post_2x_01	2679STDY7492817	615700MHco3_18_8715_2xIVMfromL3	ERS2492051	27112_1#10, 27112_2#10, 27112_3#10, 27112_4#10, 27112_5#10, 26581_8#10
	XQTL_F4_L3_n200_IVM_post_2x_02	2679STDY7492818	615700MHco3_18_8717_2xIVMfromL3	ERS2492052	27112_1#11, 27112_2#11, 27112_3#11, 27112_4#11, 27112_5#11, 26581_8#11
	XQTL_F4_L3_n200_IVM_post_2x_03	2679STDY7492819	615700MHco3_18_8733_2xIVMfromL3	ERS2492053	27112_1#12, 27112_2#12, 27112_3#12, 27112_4#12, 27112_5#12, 26581_8#12
F5 Dose Response	XQTL_F5_L1_n200_IVM_lowdose	2679STDY7676937	MHco3_18F5_IVMsL1_632061	ERS2791345	27606_3#1
	XQTL_F5_L3_n200_IVM_highdose	2679STDY7676938	MHco3_18F5_IVMrL3_632061	ERS2791346	27606_3#2
RK farm samples	Hc_RKUSA_L3_n200_FARM_001	2679STDY8097409	UGA SUSC IVMS 200 L3	ERS3655680	31192_6#1, 31192_7#1, 31192_8#1
	Hc_RKUSA_L3_n200_FARM_002	2679STDY8097412	HcR OBER 03-07-19	ERS3655683	31192_6#2, 31192_7#2, 31192_8#2
	Hc_RKUSA_L3_n200_FARM_003	2679STDY8097410	HcR HIST 03-07-19	ERS3655681	31192_6#3, 31192_7#3, 31192_8#3
	Hc_RKUSA_L3_n200_FARM_004	2679STDY8097411	HcR KRUSH 04-07-19	ERS3655682	31192_6#4, 31192_7#4, 31192_8#4
	Hc_RKUSA_L3_n200_FARM_005	2679STDY8097413	Hc IVM HR Alday L3 10-07-19	ERS3655684	31192_6#5, 31192_7#5, 31192_8#5
	Hc_RKUSA_L3_n200_FARM_006	2679STDY8097414	Hc HR L3 Mulligan 11-07-19	ERS3655685	31192_6#6, 31192_7#6, 31192_8#6
	Hc_RKUSA_L3_n200_FARM_007	2679STDY8097416	Hc IVM HR Rau 11-07-19	ERS3655687	31192_6#7, 31192_7#7, 31192_8#7
	Hc_RKUSA_L3_n200_FARM_008	2679STDY8097417	Pena IVMR 200 L3	ERS3655688	31192_6#8, 31192_7#8, 31192_8#8
	Hc_RKUSA_L3_n200_FARM_009	2679STDY8097408	679238 USDA IVMS 200L3	ERS3655679	31192_6#9, 31192_7#9, 31192_8#9
	Hc_RKUSA_L3_n200_FARM_010	2679STDY8097415	Hc IVM HR Strikland 10-07-19	ERS3655686	31192_6#10, 31192_7#10, 31192_8#10
