# Supplementary material for: Genomic landscape of drug response reveals mediators of anthelmintic resistance
Source: Cell Rep. 2022 Oct 18;41(3):111522. doi: 10.1016/j.celrep.2022.111522 (PMC9597552; doi:10.1016/j.celrep.2022.111522)
Supplement: Table S2. Phenotypic testing of drug resistance — to benzimidazole, levamisole, and ivermectin using the DrenchRite larval development assay on parasites collected from US farm population, related to Figures 3 and 5, and is described in more detail in the STAR Methods [file mmc3.xlsx]

## Sheet: Table S2
Table S2	Phenotypic testing of drug resistance to benzimidazole, levamisole, and ivermectin using the DrenchRite larval development assay on parasites collected from US farm population
					Benzimidazole		Levamisole		Ivermectin
	Sample ID	Sequencing ID	Host Species	Location	EC50 (nM)	Resistance status	EC50 (μM)	Resistance status	EC50 (μM)	Resistance status
	Farm 1	Hc_RKUSA_L3_n200_FARM_001	Sheep	Georgia, US	0.05	susceptible	0.74	susceptible	0.19	susceptible
	Farm 2	Hc_RKUSA_L3_n200_FARM_002	Goat	New York, US	19.93	resistant	1.5	resistant	12.04	moderate
	Farm 3	Hc_RKUSA_L3_n200_FARM_003	Sheep	Maryland, US	15	resistant	0.58	susceptible	9.15	moderate
	Farm 4	Hc_RKUSA_L3_n200_FARM_004	Sheep	Ohio, US	7.71	resistant	0.57	susceptible	11.27	moderate
	Farm 5	Hc_RKUSA_L3_n200_FARM_005	Sheep	Georgia, US	15	resistant	0.91	low	297.9	resistant
	Farm 6	Hc_RKUSA_L3_n200_FARM_006	Sheep	Georgia, US	61.57	resistant	0.96	low	619	resistant
	Farm 7	Hc_RKUSA_L3_n200_FARM_007	Sheep	Georgia, US	29.6	resistant	9.36	resistant	312.1	resistant
	Farm 8	Hc_RKUSA_L3_n200_FARM_008	Alpaca	New York, US	18.47	resistant	1.99	resistant	224	resistant
	Farm 9	Hc_RKUSA_L3_n200_FARM_009	Sheep	Idaho, US	9.67	resistant	1.5	low	1.51	susceptible
	Farm 10	Hc_RKUSA_L3_n200_FARM_010	Sheep	Georgia, US	29.6	resistant	0.88	low	259.4	resistant
Notes	Farm 1 is phenotypically susceptible to all three drugs
